# Supplementary material for: Structure, gating, and pharmacology of human CaV3.3 channel
Source: Nat Commun. 2022 Apr 19;13:2084. doi: 10.1038/s41467-022-29728-0 (PMC9019099; doi:10.1038/s41467-022-29728-0)
Supplement: Supplementary file 4 — Source Data [file 41467_2022_29728_MOESM4_ESM.xlsx]

## Sheet: Fig 1.a
Fig 1.a
Votage	CaV3.3 WT-activation								CaV3.3 WT-activation					Votage	CaV3.3 WT-inactivation								CaV3.3 WT-inactivation					Votage	CaV3.3 EM-activation									CaV3.3 EM-activation					Votage	CaV3.3 EM-inactivation
-110									Boltzmann sigmoidal [9]					-110	1	1	1	1	1	1	1		Boltzmann sigmoidal [10]					-110										Boltzmann sigmoidal [9]					-110	1	1	1	1	1	1
-100	0.000277	-8.5e-05	0.001475	9.8e-05	7.21e-05	0.000284	0.000193		Best-fit values					-100	0.998031	0.939687	0.962698	0.983508	0.971818	1.00208	0.976045		Best-fit values					-100	0.000575	0.010232	0.007715	0.004813	0.007941	0.000314	0.003875	0.006648		Best-fit values					-100	0.996522	0.98892	0.972791	1.01263	0.98094	0.968958
-90	0.000472	0.000516	0.001115	0.000372	0.000483	0.0002	0.000241		V50		-19.47			-90	0.969651	0.9333	0.92523	0.969509	0.952964	0.95709	0.979004		V50		-48.27			-90	0.001728	0.015383	0.004112	0.002968	0.003415	0.000732	0.000687	0.002363		V50		-19.24			-90	0.974569	0.962501	0.978284	0.986097	0.994022	0.916955
-80	0.000327	0.000494	0.001175	0.000135	0.000304	0.000101	0.000836		Slope		5.44			-80	0.924321	0.89248	0.902488	0.956262	0.941631	0.950365	0.938765		Slope		6.062			-80	0.00224	0.006631	0.009459	-0.00191	0.005458	0.003311	0.001636	0.000987		Slope		7.709			-80	0.947937	0.942203	0.956761	0.974858	1.00405	0.895504
-70	0.003761	0.000651	0.000771	0.000585	0.000553	0.000213	0.000375		Std. Error					-70	0.873876	0.867266	0.847454	0.925921	0.917812	0.937842	0.899083		Std. Error					-70	0.013014	-0.00056	0.011577	0.001824	0.001815	0.000212	0.000771	0.0042		Std. Error					-70	0.895575	0.900724	0.931134	0.932544	0.997048	0.8372
-60	0.003316	0.001149	0.001102	0.000817	0.001027	0.000115	0.00042		V50		0.243			-60	0.791478	0.81956	0.781032	0.866803	0.866613	0.90413	0.857212		V50		0.359			-60	0.008565	0.001911	0.023896	0.00077	-0.00033	0.026379	0.001132	0.002584		V50		0.3463			-60	0.752925	0.822909	0.790544	0.88187	0.906974	0.758734
-50	0.005158	0.001617	0.001557	0.00118	0.001073	0.000788	0.000729		Slope		0.2201			-50	0.585392	0.623737	0.500584	0.641653	0.666533	0.696202	0.672797		Slope		0.318			-50	0.007443	0.004462	0.043588	0.003043	0.002057	0.031204	0.001813	0.004669		Slope		0.3053			-50	0.3908	0.525314	0.470585	0.626337	0.66414	0.492474
-40	0.011195	0.006216	0.007327	0.006217	0.004088	0.01077	0.00889		95% CI (asymptotic)					-40	0.180477	0.168388	0.086699	0.120926	0.175303	0.210893	0.207043		95% CI (asymptotic)					-40	0.02793	0.068709	0.13516	0.034651	0.014139	0.071666	0.011485	0.023556		95% CI (asymptotic)					-40	0.062187	0.154948	0.090353	0.17574	0.172612	0.113046
-30	0.080578	0.065388	0.092543	0.078723	0.050149	0.142549	0.112141		V50		-19.96 to -18.99			-30	0.029675	0.016041	0.009359	0.010368	0.014292	0.021541	0.023345		V50		-48.99 to -47.56			-30	0.225003	0.244845	0.356252	0.210511	0.096677	0.250606	0.103079	0.139655		V50		-19.92 to -18.55			-30	0.015996	0.075673	0.012128	0.031751	0.043509	0.021686
-20	0.368788	0.428835	0.51446	0.599492	0.453057	0.591078	0.624265		Slope		5.002 to 5.877			-20	0.017213	0.004376	0.004676	0.002881	0.004415	0.010421	0.007768		Slope		5.429 to 6.694			-20	0.424823	0.484399	0.64646	0.559923	0.345609	0.560511	0.402147	0.437892		Slope		7.103 to 8.314			-20	0.007936	0.062922	0.008582	0.021048	0.024925	0.012526
-10	0.714874	0.79028	0.837487	0.861585	0.798783	0.869912	0.857311		Goodness of Fit					-10	0.020003	0.006065	0.006031	0.005892	0.00742	0.012095	0.008454		Goodness of Fit					-10	0.690108	0.752838	0.873967	0.833887	0.649927	0.806048	0.716594	0.729353		Goodness of Fit					-10	0.012168	0.055464	0.010658	0.0242	0.03662	0.026767
0	0.940708	0.960544	0.96394	0.973793	0.954848	0.969922	0.955783		Degrees of Freedom		89			0	0.018591	0.015378	0.010493	0.009974	0.01492	0.017711	0.018118		Degrees of Freedom		82			0	0.900957	0.893184	0.988516	0.967334	0.868907	0.954842	0.909312	0.924546		Degrees of Freedom		102			0	0.017225	0.064654	0.01075	0.031773	0.039707	0.041201
10	1	1	1	1	1	1	1		R squared		0.9931			10									R squared		0.9868			10	1	1	1	1	1	1	1	1		R squared		0.9877			10
20	0.987187	0.983092	0.973759	0.981606	0.972232	0.97284	0.985105		Sum of Squares		0.1139			20									Sum of Squares		0.2039			20	0.975451	0.956057	0.976869	0.9707	0.916059	0.942401	0.965913	0.962077		Sum of Squares		0.2116			20
									Sy.x		0.03578												Sy.x		0.04986													Sy.x		0.04555
									Number of points														Number of points															Number of points
									# of X values		168												# of X values		144													# of X values		168
									# Y values analyzed		91												# Y values analyzed		84													# Y values analyzed		104
[truncated: 4 more columns]

## Sheet: Fig 2. e
Fig 2. e
Votage	CaV3.3 WT-activation																									Votage	CaV3.3 WT-inactivation
-110																										-110	1	1	1	1	1	1	1	1	1	1	1	1	1	1	1	1	1	1	1	1	1	1	1
-100	7.33e-05	0.000696	0.00111	0.004155	-7.3e-05	0.000172	0.000165	-2.1e-05	0.00152	0.000422	0.001182	0.000277	-8.5e-05	0.001475	9.8e-05	7.21e-05	0.000284	0.000193	0.00632	0.001624	0.002934	0.002235	-4.8e-05	0.000502		-100	0.973621	1.01297	0.958501	0.995563	1.0159	0.974025	0.938462	1.04786	0.998031	0.939687	0.962698	0.983508	0.971818	1.00208	0.976045	0.952836	1.02406	1.02609	0.886348	1.00494	0.97228	0.983356	0.988485
-90	0.000283	0.000937	0.000752	0.00133	0.001302	0.000919	0.000935	0.000578	0.001387	0.000345	0.000668	0.000472	0.000516	0.001115	0.000372	0.000483	0.0002	0.000241	0.004934	-0.00013	0.001501	0.002809	0.000281	0.000691		-90	0.950551	1.00373	0.946351	0.942963	1.0041	0.988035	0.954339	1.06473	0.969651	0.9333	0.92523	0.969509	0.952964	0.95709	0.979004	0.941696	1.03108	1.03466	0.852044	0.971492	0.946723	0.966962	0.966098
-80	0.0009	0.000348	0.001845	0.004368	0.000487	0.000593	0.000449	0.000808	0.00197	0.000587	0.001161	0.000327	0.000494	0.001175	0.000135	0.000304	0.000101	0.000836	0.0023	0.001256	0.001171	-0.00031	-0.00026	0.00063		-80	0.94309	1.00594	0.968311	0.978776	0.999141	0.961437	0.934618	1.07664	0.924321	0.89248	0.902488	0.956262	0.941631	0.950365	0.938765	0.920306	1.04435	1.00387	0.784208	0.916579	0.915848	0.942397	0.96151
-70	0.001418	0.00069	0.00152	0.002071	0.000191	0.000946	0.001484	0.000621	-0.00011	0.000569	0.003486	0.003761	0.000651	0.000771	0.000585	0.000553	0.000213	0.000375	0.000802	0.000809	0.002832	-0.00022	0.001312	9.96e-05		-70	0.897918	1.03166	0.927346	0.948641	0.962417	0.938287	0.920817	1.02735	0.873876	0.867266	0.847454	0.925921	0.917812	0.937842	0.899083	0.85481	0.960243	1.00553	0.729166	0.830971	0.847426	0.896927	0.914625
-60	0.00174	0.001402	0.002324	0.002311	0.001017	0.001118	0.001886	0.000883	0.000952	0.000355	0.004666	0.003316	0.001149	0.001102	0.000817	0.001027	0.000115	0.00042	0.006461	5.89e-05	0.001607	-0.01019	0.001349	0.001887		-60	0.71111	1.02168	0.882358	0.901361	0.874048	0.859445	0.869765	0.985981	0.791478	0.81956	0.781032	0.866803	0.866613	0.90413	0.857212	0.661813	0.808308	0.980273	0.674341	0.694132	0.621338	0.760565	0.785301
-50	-0.00071	0.002093	0.004616	0.002733	-0.00056	0.001433	0.003384	0.001442	0.000188	0.001229	0.002688	0.005158	0.001617	0.001557	0.00118	0.001073	0.000788	0.000729	0.008272	0.004791	0.001237	0.002137	0.026562	0.00407		-50	0.23	0.798739	0.741031	0.674418	0.555612	0.526092	0.750024	0.802213	0.585392	0.623737	0.500584	0.641653	0.666533	0.696202	0.672797	0.381112	0.497463	0.709098	0.445994	0.285704	0.22804	0.408412	0.381448
-40	0.018177	0.006502	0.014336	0.008223	0.009558	0.006074	0.012428	0.003602	0.026642	0.006806	0.005374	0.011195	0.006216	0.007327	0.006217	0.004088	0.01077	0.00889	0.036175	0.047315	0.016262	0.028294	0.10956	0.035528		-40	0.018351	0.242511	0.328655	0.20397	0.051432	0.11231	0.52494	0.334761	0.180477	0.168388	0.086699	0.120926	0.175303	0.210893	0.207043	0.16715	0.158491	0.192026	0.112609	0.050533	0.02902	0.071279	0.054858
-30	0.362708	0.075885	0.108945	0.073401	0.112063	0.107063	0.122786	0.050492	0.199406	0.108519	0.040138	0.080578	0.065388	0.092543	0.078723	0.050149	0.142549	0.112141	0.181343	0.26221	0.120279	0.205039	0.401142	0.22449		-30	0.000637	0.049881	0.072835	0.031015	0.004045	0.031379	0.202508	0.047053	0.029675	0.016041	0.009359	0.010368	0.014292	0.021541	0.023345	0.12065	0.050848	0.027119	0.026352	0.022761	0.007199	0.012407	0.011676
-20	0.821621	0.453699	0.4275	0.379701	0.456164	0.700514	0.529808	0.645534	0.528963	0.830642	0.379846	0.368788	0.428835	0.51446	0.599492	0.453057	0.591078	0.624265	0.47652	0.637155	0.43481	0.506653	0.688553	0.625582		-20	0.003654	0.020273	0.035158	0.015422	0.002916	0.014854	0.090663	0.004496	0.017213	0.004376	0.004676	0.002881	0.004415	0.010421	0.007768	0.119624	0.053068	0.006752	0.013444	0.025692	0.006456	0.008501	0.00822
-10	0.942284	0.767145	0.735761	0.721524	0.753399	0.916219	0.803378	0.912502	0.781533	0.990024	0.778029	0.714874	0.79028	0.837487	0.861585	0.798783	0.869912	0.857311	0.740731	0.867022	0.745782	0.774045	0.883544	0.877222		-10	0.045356	0.022277	0.030744	0.016446	0.011061	0.018608	0.04759	0.006913	0.020003	0.006065	0.006031	0.005892	0.00742	0.012095	0.008454	0.193805	0.074453	0.007623	0.016245	0.045047	0.011512	0.009634	0.009373
0	0.998111	0.933286	0.918868	0.915228	0.928507	0.974184	0.944016	0.977066	0.930117	0.995398	0.945862	0.940708	0.960544	0.96394	0.973793	0.954848	0.969922	0.955783	0.929599	0.976017	0.93701	0.936384	0.991316	0.996306		0	0.081148	0.034562	0.043945	0.029304	0.028781	0.036761	0.067154	0.10817	0.018591	0.015378	0.010493	0.009974	0.01492	0.017711	0.018118	0.251767	0.085215	0.015597	0.021738	0.068193	0.018619	0.01095	0.012945
10	1	1	1	1	1	1	1	1	1	1	1	1	1	1	1	1	1	1	1	1	1	1	1	1		10
20	0.981044	0.986855	0.969165	0.990122	0.973415	0.970201	0.972279	0.989037	0.953296	0.968582	0.993329	0.987187	0.983092	0.973759	0.981606	0.972232	0.97284	0.985105	0.986576	0.971238	0.974594	0.973572	0.937153	0.956241		20
[truncated: 34 more columns]

## Sheet: Suppplementary Fig.7.b
									Suppplementary Fig.7.b
	MIB								OB									PMZ
[Drug], μM	CaV3.3 EM			CaV3.3 F854A					[Drug], μM	CaV3.3EM			CaV3.3F854A					[Drug], μM	Cav3.3EM			CaV3.3 F854A
	MEAN	SEM	N	MEAN	SEM	N				MEAN	SEM	N	MEAN	SEM	N				MEAN	SEM	N	MEAN	SEM	N
0.1	0.934786	0.0168243	6	0.982549	0.0223553	5			0.1	0.917735	0.0176171	6	0.943548	0.0113753	5			0.1	0.964781	0.0101464	6	0.960266	0.0156001	5
0.3	0.904923	0.0211067	8	0.941635	0.0277167	6			0.3	0.770667	0.0276963	5	0.926641	0.0179883	4			0.3	0.791857	0.0129691	7	0.902788	0.0143405	6
1	0.610164	0.0258895	10	0.852249	0.0337911	8			1	0.670434	0.0289823	8	0.879122	0.0164119	8			1	0.58678	0.0270841	9	0.814003	0.0166228	6
3	0.294333	0.0130734	9	0.530665	0.0285811	8			3	0.472658	0.0219676	8	0.751355	0.0230611	8			3	0.411651	0.0169096	8	0.57056	0.0409759	6
10	0.0471813	0.00469938	8	0.154893	0.0102713	8			10	0.16468	0.0122712	5	0.324466	0.0347664	7			10	0.221873	0.0262209	5	0.236711	0.0150953	5
30	0.0171337	0.00297321	8	0.0303817	0.00552811	4			30				0.144214	0.0189034	3

## Sheet: Suppplementary Fig.7.c
Suppplementary Fig.7.c
Votage	CaV3.3 F854A-activation											CaV3.3 F854A-activation					Votage	CaV3.3 F854A-inactivation											CaV3.3 F854A-activation					Votage	CaV3.3 EM-activation									CaV3.3 EM-activation					Votage
-110												Boltzmann sigmoidal [10]					-110	1	1	1	1	1	1	1	1	1	1		Boltzmann sigmoidal [10]					-110										Boltzmann sigmoidal [9]					-110
-100	0.002046	0.001116	0.009638	0.000512	0.000293	0.00169	0.005469	0.001404	-0.00152	0.000873		Best-fit values					-100	0.937349	0.948123	1.01015	1.01593	0.975181	0.982327	0.975287	0.938071	0.991197	0.978126		Best-fit values					-100	0.000575	0.010232	0.007715	0.004813	0.007941	0.000314	0.003875	0.006648		Best-fit values					-100
-90	0.000854	0.002594	0.004098	0.002951	0.002258	0.001509	0.005427	0.002871	-0.001	0.002634		V50		-53.6			-90	0.973999	0.919455	0.964042	1.02164	0.91812	0.931808	0.950621	0.990258	0.988534	0.976571		V50		-18.08			-90	0.001728	0.015383	0.004112	0.002968	0.003415	0.000732	0.000687	0.002363		V50		-19.24			-90
-80	0.001992	0.004359	0.003825	0.000452	-0.00073	0.001475	0.005362	0.001495	0.002996	-7.5e-05		Slope		7.497			-80	0.902123	0.890911	0.930358	0.970932	0.886194	0.89442	0.913019	0.932143	0.950586	0.96268		Slope		7.577			-80	0.00224	0.006631	0.009459	-0.00191	0.005458	0.003311	0.001636	0.000987		Slope		7.709			-80
-70	0.002055	0.005989	0.006195	0.00095	0.001548	0.000285	-2.5e-05	0.000907	0.004511	0.001532		Std. Error					-70	0.873584	0.862841	0.896097	0.912293	0.820491	0.820527	0.854182	0.855907	0.895883	0.851308		Std. Error					-70	0.013014	-0.00056	0.011577	0.001824	0.001815	0.000212	0.000771	0.0042		Std. Error					-70
-60	0.001865	0.005982	0.005438	0.00103	0.003152	0.002705	0.00156	0.00787	0.004163	0.003132		V50		0.3232			-60	0.720609	0.785455	0.821257	0.673161	0.707362	0.664014	0.783615	0.717128	0.743611	0.690383		V50					-60	0.008565	0.001911	0.023896	0.00077	-0.00033	0.026379	0.001132	0.002584		V50		0.3463			-60
-50	0.008144	0.008927	0.009334	0.003972	0.004115	0.004297	0.010788	0.009823	0.006749	0.004899		Slope		0.2843			-50	0.471504	0.549831	0.506516	0.261356	0.36353	0.282438	0.466293	0.398774	0.355698	0.350496		Slope					-50	0.007443	0.004462	0.043588	0.003043	0.002057	0.031204	0.001813	0.004669		Slope		0.3053			-50
-40	0.077525	0.018787	0.033368	0.051114	0.019868	0.021104	0.0237	0.031612	0.018913	0.019999		95% CI (asymptotic)					-40	0.145775	0.163665	0.126315	0.037816	0.072864	0.046793	0.117957	0.101438	0.057852	0.068233		95% CI (asymptotic)					-40	0.02793	0.068709	0.13516	0.034651	0.014139	0.071666	0.011485	0.023556		95% CI (asymptotic)					-40
-30	0.374334	0.119045	0.19184	0.254887	0.127559	0.167901	0.098238	0.166563	0.114511	0.116004		V50		-54.24 to -52.96			-30	0.048325	0.026012	0.038225	0.011919	0.020796	0.01043	0.05115	0.055762	0.018784	0.028941		V50		-18.78 to -17.38			-30	0.225003	0.244845	0.356252	0.210511	0.096677	0.250606	0.103079	0.139655		V50		-19.92 to -18.55			-30
-20	0.726402	0.421246	0.535683	0.553907	0.372033	0.46114	0.344468	0.435841	0.306014	0.377202		Slope		6.934 to 8.060			-20	0.051033	0.016652	0.037954	0.01265	0.015957	0.014477	0.033768	0.05356	0.019501	0.029043		Slope		6.994 to 8.185			-20	0.424823	0.484399	0.64646	0.559923	0.345609	0.560511	0.402147	0.437892		Slope		7.103 to 8.314			-20
-10	0.912962	0.760122	0.808048	0.78647	0.638931	0.725696	0.629483	0.723972	0.595663	0.656542		Goodness of Fit					-10	0.041851	0.016601	0.03337	0.017112	0.029652	0.017404	0.043042	0.056288	0.018674	0.04072		Goodness of Fit					-10	0.690108	0.752838	0.873967	0.833887	0.649927	0.806048	0.716594	0.729353		Goodness of Fit					-10
0	1	0.937152	0.984292	0.953311	0.8748	0.916457	0.871231	0.962313	0.858178	0.861747		Degrees of Freedom		118			0	0.049796	0.025339	0.035549	0.023408	0.034622	0.023715	0.036588	0.070773	0.030566	0.052075		Degrees of Freedom		128			0	0.900957	0.893184	0.988516	0.967334	0.868907	0.954842	0.909312	0.924546		Degrees of Freedom		102			0
10	0.987409	1	1	1	1	1	1	1	1	1		R squared		0.9871			10												R squared		0.9837			10	1	1	1	1	1	1	1	1		R squared		0.9877			10
20	0.948582	0.985447	0.960107	0.959662	0.960738	0.953632	0.968418	0.967368	0.937581	0.942061		Sum of Squares		0.274			20												Sum of Squares		0.3494			20	0.975451	0.956057	0.976869	0.9707	0.916059	0.942401	0.965913	0.962077		Sum of Squares		0.2116			20
												Sy.x		0.04818															Sy.x		0.05225													Sy.x		0.04555
												Number of points																	Number of points															Number of points
												# of X values		120															# of X values		140													# of X values		168
												# Y values analyzed		120															# Y values analyzed		130													# Y values analyzed		104
[truncated: 10 more columns]
